# Supplementary material for: Secondary Metabolites from Rehmannia glutinosa Protect Mitochondrial Function in LPS-Injured Endothelial Cells
Source: Pharmaceuticals (Basel). 2025 Jul 27;18(8):1125. doi: 10.3390/ph18081125 (PMC12389007; doi:10.3390/ph18081125)
Supplement: Supplementary file 1 [file pharmaceuticals-18-01125-s001.zip]

Archive with 1 entries (1 files):
- pharmaceuticals-3762278-supplementary.pdf
